# Supplementary material for: Phytochemicals of Avocado Residues as Potential Acetylcholinesterase Inhibitors, Antioxidants, and Neuroprotective Agents
Source: Molecules. 2022 Mar 15;27(6):1892. doi: 10.3390/molecules27061892 (PMC8953789; doi:10.3390/molecules27061892)
Supplement: Supplementary file 1 [file molecules-27-01892-s001.zip]

Archive with 1 entries (1 files):
- molecules-1596606-supplementary.pdf
